# Supplementary material for: Enhanced Bioactivity of Quercetin–Tetrahydroisoquinoline Derivatives: Effect on Lipophilicity, Enzymes Inhibition, Antioxidant Potential, and Cytotoxicity
Source: Int J Mol Sci. 2024 Dec 5;25(23):13076. doi: 10.3390/ijms252313076 (PMC12068008; doi:10.3390/ijms252313076)
Supplement: Supplementary file 1 [file ijms-25-13076-s001.zip]

Archive with 1 entries (1 files):
- ijms-3335876-supplementary.pdf
